# Supplementary material for: A Bacteriological Comparison of the Hemolymph from Healthy and Moribund Unionid Mussel Populations in the Upper Midwestern U.S.A. Prompts the Development of Diagnostic Assays to Detect Yokenella regensburgei
Source: Microorganisms. 2023 Apr 19;11(4):1068. doi: 10.3390/microorganisms11041068 (PMC10145785; doi:10.3390/microorganisms11041068)
Supplement: Supplementary file 1 [file microorganisms-11-01068-s001.zip]

Archive with 1 entries (1 files):
- microorganisms-2305844-supplementary.xlsx
