# Supplementary material for: A Bacteriological Comparison of the Hemolymph from Healthy and Moribund Unionid Mussel Populations in the Upper Midwestern U.S.A. Prompts the Development of Diagnostic Assays to Detect Yokenella regensburgei
Source: Microorganisms. 2023 Apr 19;11(4):1068. doi: 10.3390/microorganisms11041068 (PMC10145785; doi:10.3390/microorganisms11041068)
Supplement: Supplementary file 1 [file microorganisms-11-01068-s001.zip › microorganisms-2305844-supplementary.xlsx]

## Sheet: Huron River (MI) 2019
Isolate #	Mussel Species	Genus	Species	Percent Similarity	Length	Accession #	Comments
4A	Mucket	Vogesella	facilis	98.2	1229	NR_148594.1
4B	Mucket	Aeromonas	veronii	100	1423	CP044060.1
4C	Mucket	Aeromonas	encheleia	99.6	1398	KC884669.1
4D	Mucket	Aeromonas	hydrophila	99.8	1264	CP016392.1
4E	Mucket	Erwinia	chrysanthemi	99.9	918	AB713555.1
5A	Mucket	Micrococcus	yunnanensis	99.9	1384	JQ071511.1
6A	Mucket	Aeromonas	veronii	100	1329	EU488694.1
6B	Mucket	Aeromonas	veronii	99.9	1186	EU488694.1
8A	Mucket	Staphylococcus	epidermidis	100	845	JQ795858.1
12A	Mucket	Microbacterium	sp	99.1	1376	EU362178.1
12B	Mucket	Aeromonas	veronii	100	1315	EU488694.1
12C	Mucket	Rhodococcus	sp	99.9	1368	AB808578.1
12D	Mucket	Pseudomonas	alcaligenes	100	1406	KT998857.1
13A	Mucket	Bacillus	simplex	100	733	MK854859.1
17A	Mucket	Vogesella	lacus	98.2	723	NR_116268.1
19B	Mucket	Aeromonas	veronii	100	728	CP044060.1
19C	Mucket	Aeromonas	hydrophila	100	852	KR094132.1

## Sheet: Huron River (MI) 2020
Isolate #	Mussel Species	Genus	Species	Percent Similarity	Length	Accession #
2A	Mucket	Bacillus	toyonensis	100	1372	MG561347.1
6B	Mucket	Pseudomonas	panacis	99.5	1357	MT033062.1
9A	Mucket	Acidovorax	soli	100	1338	MN330129.1
9B	Mucket	Delftia	tsuruhatensis/lacustris	99.5	1310	MT374262.1 / MT269010.1
14A	Mucket	Aeromonas	veronii	100	1362	MT345040.1
14B	Mucket	Rheinheimera	tangshanensis	99.7	894	JX971544.1
14C	Mucket	Flavobacterium	sp.	99.8	1323	JQ279062.1
14D	Mucket	Staphylococcus	hominis	99.9	1368	CP054550.1
15A	Mucket	Chryseobacterium	hominis	99.9	1329	KP696716.1
15B	Mucket	Acinetobacter	schindleri/johnsonii	99.8	1348	CP044483.1 / KX301305.1
15C	Mucket	Novosphingobium	panipatense	100	1300	LN871837.1
15D	Mucket	Chromobacterium	vaccinii	94.2	1248	KT983999.1
18A	Mucket	Acinetobacter	modestus/junii	100	1373	NR_148845.1 / KJ806460.1

## Sheet: St Croix River (WI) 2018
Isolate #	Mussel Species	Genus	Species	Percent Similarity	Length	Accession #
1A	Mucket	Arthrobacter	oryzae	100	837	MK641666.1
1B	Mucket	Arthrobacter	humicola	99.9	914	LK022683.1
2A	Mucket	Pseudomonas	sp	99.9	840	MG491638.1
3A	Mucket	Exiguobacterium	sp	99.5	960	MH375463.2
3B	Mucket	Arthrobacter	aurescens	99.1	1001	JF703655.1
3C	Mucket	Brevundimonas	bullata	100	878	KU921559.1
4A	Mucket	Aeromonas	caviae	100	507	MG737579.1
4B	Mucket	Ensifer	sp	99.9	1263	MH769493.1
4C	Mucket	Bacillus	mycoides	99.8	1008	CP037992.1
4D	Mucket	Aeromonas	caviae/veronii/hydrophila	99.9	910	LC383905.1 / MK876839.2 / CP038465.1
5A	Mucket	Bacillus	mycoides	100	1418	KT922036.1
5B	Mucket	Exiguobacterium	acetylicum	99.9	1425	MK414873.1
5C	Mucket	Bacillus	zhangzhouensis	99.9	1370	MK583949.1
5D	Mucket	Microbacterium	foliorum/phyllosphaerae/oxydans	100	705	MK883132.1 / MK737396.1 / MK737360.1
5E	Mucket	Rhodococcus	sp	96.4	256	MH725775.1
6A	Mucket	Enterobacter	sp	100	707	KX161914.1
6B	Mucket	Exiguobacterium	antarcticum/acetylicum	99.9	815	MK478815.1 / MH719376.1
6C	Mucket	Paenibacillus	xylanexedens	99.9	1394	KF439813.1
6D	Mucket	Exiguobacterium	oxidotolerans	99.9	924	CP022237.1
7A	Mucket	Bacillus	mycoides/cereus	100	1417	MK070141.1 / MF509841.1
7B	Mucket	Exiguobacterium	acetylicum	99.8	1280	KY124226.1
7C	Mucket	Exiguobacterium	antarcticum/acetylicum	100	900	MK478815.1 / MH719376.1
8A	Mucket	Bacillus	stratosphericus/pumilus	99.8	408	MK618618.1 / MK618603.1
9A	Mucket	Exiguobacterium	acetylicum	100	396	KU877633.1
9B	Mucket	Terracoccus	sp	99.4	529	MF526112.1
10A	Mucket	Exiguobacterium	acetylicum	100	661	MK414872.1
10B	Mucket	Acinetobacter	haemolyticus	100	1404	JX845720.1
10C	Mucket	Pseudarthrobacter	scleromae	100	564	LT838034.1
11A	Mucket	Exiguobacterium	antarcticum/acetylicum	100	763	MK478815.1 / MH719376.1
11B	Mucket	Bacillus	mycoides	100	907	KY316408.1
11C	Mucket	Exiguobacterium	antarcticum/acetylicum	100	760	MK478815.1 / MH719376.1
11D	Mucket	Acinetobacter	sp	99.1	857	KT361084.1
12A	Mucket	Pseudomonas	sp	100	344	MK875127.1

## Sheet: Embarrass River (WI) 2018
Isolate #	Mussel Species	Genus	Species	Percent Similarity	Length	Accession #
ALI3A	Mucket	Aeromonas	aquatica/hydrophila	99.9	904	MG428733.1 / KR819398.1
ALI4B	Mucket	Yokenella	regensburgei	99.7	753	KR537290.1
ALI4C	Mucket	Pseudomonas	putida	99.6	970	GQ303714.1
ALI5A	Mucket	Flavobacterium	tructae	99.9	936	NR_133749.1
ALI6A	Mucket	Aeromonas	eucrenophila/tecta/encheleia/hydrophila/salmonicida	99.5	1111	KY124163.1 / KU244019.1 / KU179355.1 / KC202273.1 / JF683663.1
ALI10A	Mucket	Aeromonas	veronii	99.8	626	CP033604.1
ALI13A	Mucket	Chitinibacter	fontanus	99	900	NR_152091.1
LCA2A	Plain Pocketbook	Aeromonas	hydrophila/veronii/allosaccharophila/aquatica	99.7	957	MK548537.1 / MK548536.1 / MK548513.1 / MH889144.1
LCA3B	Plain Pocketbook	Aeromonas	hydrophila	99.8	839	CP016989.1
LCA4A	Plain Pocketbook	Yokenella	regensburgei	99.9	905	KJ397957.1
LFR1B	Fragile Papershell	Aeromonas	hydrophila	99.3	922	MK534031.1
LFR3A	Fragile Papershell	Flavobacterium	spartansii/tructae	99.8	902	NR_133748.1 / NR_133749.1
LFR3B	Fragile Papershell	Bacillus	pumilus	99.7	986	MK696261.1
LFR3C	Fragile Papershell	Pseudomonas	synxantha/fluorescens/antarctica	100	680	CP027756.1 / MK183008.1 / MK078272.1
LSI1A	Fat Mucket	Aeromonas	hydrophila/veronii	100	904	CP038465.1 / MK548536.1
LSI1B	Fat Mucket	Chryseobacterium	indoltheticum	99.9	1027	CP033929.1
LSI1C	Fat Mucket	Aeromonas	aquatica/hydrophila	100	923	MG428733.1 / KR819398.1
LSI1D	Fat Mucket	Pseudomonas	sp	98.8	933	MH998417.1
LSI2A	Fat Mucket	Bacillus	sp	99.7	903	MG457697.1
LSI2B	Fat Mucket	Aeromonas	caviae	100	399	MG737579.1
LSI2C	Fat Mucket	Serratia	fonticola	99.9	1359	CP011254.1
PAT1A	Pink Heelsplitter	Aeromonas	hydrophila/veronii	100	952	CP038465.1 / MK182893.1
PAT1B	Pink Heelsplitter	Yokenella	regensburgei	99.8	956	LC383918.1
PAT3A	Pink Heelsplitter	Aeromonas	caviae	99.5	633	MG737579.1
PAT3B	Pink Heelsplitter	Aeromonas	caviae	99.7	721	MG737563.1
PAT4A	Pink Heelsplitter	Yokenella	regensburgei	99.9	890	KT260720.1
TRT1A	Deertoe	Aeromonas	veronii	99.3	624	MK548509.1
TRT1B	Deertoe	Yokenella	regensburgei	100	902	LC383918.1
TRT1C	Deertoe	Pseudomonas	fulva/flavenscens	99.7	1402	EU594555.1 / MH259981.1
TRT2B	Deertoe	Pseudomonas	baetica/fluorescens	99.9	898	MK240441.1 / LT628113.1
TRT2C	Deertoe	Pseudomonas	protegens	100	908	LS999205.1
TRT2D	Deertoe	Sphingobacterium	kitahiroshimense	100	786	MK402063.1
TRT3A	Deertoe	Aeromonas	hydrophila/veronii	99.9	886	MK548537.1 / MK548536.1
TRT3B	Deertoe	Yokenella	regensburgei	99.6	739	KR537290.1
TRT3C	Deertoe	Bacillus	safensis	100	796	MK696252.1
TRT3D	Deertoe	Pseudomonas	alcaligenes	100	710	JQ795781.1
TRT5A	Deertoe	Curtobacterium	sp	99.9	880	MK591863.1
TRT5B	Deertoe	Bacillus	mycoides/cereus	100	670	CP037992.1 / MH512686.1
TRT5C	Deertoe	Aeromonas	salmonicida	97.2	421	CP017143.1
TRT5D	Deertoe	Sphingobacterium	faecium	98.1	750	NR_113744.1

## Sheet: Yokenella cPCR sequencing
Embarrass River Yokenella-specific cPCR Sequencing Results
Sample ID	BP	% Identity	Identity	Accession
LCA4A	581	99.31	Yokenella regensburgei	CP050811.1
PAT1B	585	97.26	Yokenella regensburgei	CP050811.0
PAT4A	584	97.08	Yokenella regensburgei	CP050811.1
TRT1B	580	97.2	Yokenella regensburgei	CP050811.1
TRT2D	601	96.66	Yokenella regensburgei	CP050811.1
TRT3B	558	97.13	Yokenella regensburgei	CP050811.0
TRT3D	514	97.08	Yokenella regensburgei	CP050811.1
TRT5C	526	95.91	Yokenella regensburgei	CP050811.1
TRT5D	586	97.09	Yokenella regensburgei	CP050811.1
ALI4B	585	97.62	Yokenella regensburgei	CP050811.0
ALI4C	602	96.83	Yokenella regensburgei	CP050811.1
